# Supplementary material for: The Vibrio type VI secretion system induces intestinal macrophage redistribution and enhanced intestinal motility
Source: mBio. 2024 Nov 22;16(1):e02419-24. doi: 10.1128/mbio.02419-24 (PMC11708011; doi:10.1128/mbio.02419-24)
Supplement: Data points — Numerical values of all data plotted in Fig. 1-6. [file mbio.02419-24-s0001.csv]

Plotted data points for Ngo et al., "Bacterial Modulation of Intestinal Motility through Macrophage Redistribution"
Figure 1D
Motility Amplitude ($\mu$m/min.)	WT Vibrio	50.1233934	14.084608499999998	15.018774	6.790577399999999	37.1366967	18.6693837	5.4073488	32.6518311	5.505204300000001	58.8788445	30.42807259	36.96650062	48.97069921	31.21368009	43.97092581	57.59156871792389
Motility Amplitude ($\mu$m/min.)	WT Vibrio stats (mean std sem)	30.838006839596154	17.68087761327699	4.420219403319248
Motility Amplitude ($\mu$m/min.)	DeltaACD Vibrio	1.8031401	20.3389914	46.93219379999999	47.057188200000006	9.4289001	0.7260785999999999	2.037820945	4.019478899999999	18.6777438	35.42046984	7.216905042	5.389957911
Motility Amplitude ($\mu$m/min.)	DeltaACD Vibrio stats (mean std sem)	16.587405719955957	16.649761643168375	4.806372183313184
Figure 1E
Motility Frequency (1/min.)	WT Vibrio	1.998070494	1.828926534	1.653148643	2.022666545	2.137710926	2.125283722	1.937053461	1.902385358	1.600418409	2.011452006	2.079893321	1.683829229	2.035955822	2.17	1.71	1.79
Motility Frequency (1/min.)	WT Vibrio stats (mean std sem)	1.9179246543648656	0.1794079158198448	0.044851979
Motility Frequency (1/min.)	DeltaACD Vibrio	1.877007527	2.152436138	1.90482169	2.463072027	1.712315418	1.691193827	2.556638222	1.794007808	1.998846058	1.879615663	2.673742713	1.781461858
Motility Frequency (1/min.)	DeltaACD Vibrio stats (mean std sem)	2.0404299125196363	0.32772295865777035	0.094605469
Figure 2C
Number of Cells	WT	259	206	170	16	224	182	220	234	239	130	158	353	215	221	256	156	280	322	233	56
Number of Cells	WT stats (mean std sem)	206.5	77.56448929761608	17.343947070952446
Number of Cells	Delta Irf8	96	126	119	60	125	187	107	52	75	87	257	4	161	97	85	233	20	118	40	213	8	4	92	118	126	169	110	87	28	23	192	164	214	37	68	88	70	83	89	192	53	152	64	84	62	209	120	188
Number of Cells	Delta Irf8 stats (mean std sem)	105.91044776119404	57.68564614738489	7.047423337
Figure 2D
Motility Amplitude ($\mu$m/min.)	WT Vibrio GF	4.837257497	16.13916922144605	27.053186938125002	12.19727604921933	2.007191787629226	3.9946224443658602	19.378413298194538	21.48469750716267	16.55664865808988	15.028369855253311	22.37149518253638	11.84504507923209	24.56051012578884
Motility Amplitude ($\mu$m/min.)	WT Vibrio GF stats (mean std sem)	15.188760280305043	7.6787600337946476	2.129704848756169
Motility Amplitude ($\mu$m/min.)	WT Vibrio CV	24.1822863	24.270176399999997	12.8525007	23.7362484	26.898598199999995	5.5615437	16.230737700000002	31.3025613	20.933888316827158	43.85000644	8.004340702278721	42.80571279	5.168726209	14.898391610892778	18.49395371248236
Motility Amplitude ($\mu$m/min.)	WT Vibrio CV stats (mean std sem)	21.279311498899087	11.41983701245242	2.9485892377087524
Motility Amplitude ($\mu$m/min.)	WT Vibrio all	4.837257497	16.13916922144605	27.053186938125002	12.19727604921933	2.007191787629226	3.9946224443658602	19.378413298194538	21.48469750716267	16.55664865808988	15.028369855253311	22.37149518253638	11.84504507923209	24.56051012578884	24.1822863	24.270176399999997	12.8525007	23.7362484	26.898598199999995	5.5615437	16.230737700000002	31.3025613	20.933888316827158	43.85000644	8.004340702278721	42.80571279	5.168726209	14.898391610892778	18.49395371248236
Motility Amplitude ($\mu$m/min.)	WT Vibrio all stats (mean std sem)	18.451555575980425	10.318244363113367	1.9499648965422864
Motility Amplitude ($\mu$m/min.)	Delta Irf8 GF	32.67116807	79.60816435099801	12.720569111985329	7.575333696	102.9223973434959	20.308912410569818	41.64107471	36.97843149	3.2752582931900096	1.617159083614326	12.444423290830319
Motility Amplitude ($\mu$m/min.)	Delta Irf8 GF stats (mean std sem)	31.978444713308463	31.11605098	9.381842367954047
Motility Amplitude ($\mu$m/min.)	Delta Irf8 CV	36.3732036	32.071989900000005	23.261556	62.0711694	31.461858	99.47172839999999	27.1782795	16.8129174	37.62322982	22.60607373893331	14.12177488738248	15.685038433122841	92.37265981515779	72.51684567	23.70755701060401
Motility Amplitude ($\mu$m/min.)	Delta Irf8 CV stats (mean std sem)	40.489058771577554	26.815837427585638	6.923819451442981
Motility Amplitude ($\mu$m/min.)	Delta Irf8 all	32.67116807	79.60816435099801	12.720569111985329	7.575333696	102.9223973434959	20.308912410569818	41.64107471	36.97843149	3.2752582931900096	1.617159083614326	12.444423290830319	36.3732036	32.071989900000005	23.261556	62.0711694	31.461858	99.47172839999999	27.1782795	16.8129174	37.62322982	22.60607373893331	14.12177488738248	15.685038433122841	92.37265981515779	72.51684567	23.70755701060401
Motility Amplitude ($\mu$m/min.)	Delta Irf8 all stats (mean std sem)	36.88841436230986	29.020077526230615	5.691305445854821
Figure 2E
Motility Frequency (1/min.)	WT Vibrio GF	1.938116174	2.065153219	2.062023628	2.139628982	2.112569039	2.338859256	2.241815446	2.137321977	2.376264232	2.23727435	1.616069651	2.213201378	2.011952578
Motility Frequency (1/min.)	WT Vibrio GF stats (mean std sem)	2.114634608403905	0.1873472776299054	0.051960786
Motility Frequency (1/min.)	WT Vibrio CV	2.480785297	1.957915861	2.036925137	1.784518308	1.748053856	1.733105082	1.792902673	1.726940889	1.842442891	1.966179917	2.083417867	2.408317525	1.732487986	2.112259877	2.15187661
Motility Frequency (1/min.)	WT Vibrio CV stats (mean std sem)	1.9705419850159005	0.2347688741684732	0.060617062657490756
Motility Frequency (1/min.)	WT Vibrio all	1.938116174	2.065153219	2.062023628	2.139628982	2.112569039	2.338859256	2.241815446	2.137321977	2.376264232	2.23727435	1.616069651	2.213201378	2.011952578	2.480785297	1.957915861	2.036925137	1.784518308	1.748053856	1.733105082	1.792902673	1.726940889	1.842442891	1.966179917	2.083417867	2.408317525	1.732487986	2.112259877	2.15187661
Motility Frequency (1/min.)	WT Vibrio all stats (mean std sem)	2.037442131588903	0.2258025892080414	0.042672678
Motility Frequency (1/min.)	Delta Irf8 GF	2.356584839	2.231595343	2.155571015	2.282528415	2.54570569	1.871067317	2.101368157	2.169961917	2.185503451	2.197908325	1.953192043
Motility Frequency (1/min.)	Delta Irf8 GF stats (mean std sem)	2.186453319418477	0.17366416578480592	0.052361716
Motility Frequency (1/min.)	Delta Irf8 CV	2.567779537	1.769317847	2.544902181	2.168466853	1.997410267	2.267798129	2.040653499	2.130684744	1.874779978	2.050592819	1.86112927	1.783703715	2.377277312	2.177219387	1.79821819
Motility Frequency (1/min.)	Delta Irf8 CV stats (mean std sem)	2.093995581949064	0.25266356659777106	0.065237452
Motility Frequency (1/min.)	Delta Irf8 all	2.356584839	2.231595343	2.155571015	2.282528415	2.54570569	1.871067317	2.101368157	2.169961917	2.185503451	2.197908325	1.953192043	2.567779537	1.769317847	2.544902181	2.168466853	1.997410267	2.267798129	2.040653499	2.130684744	1.874779978	2.050592819	1.86112927	1.783703715	2.377277312	2.177219387	1.79821819
Motility Frequency (1/min.)	Delta Irf8 all stats (mean std sem)	2.1331123170322774	0.22732427768823457	0.044581959
Figure 2F
Motility Amplitude ($\mu$m/min.)	WT Vibrio	9.514606808512651	28.543267245635967	56.47613942447579	9.233901911	12.897664870310669	13.94225576327142	60.9752111	15.76687404790776	6.5490687084909895	53.507458396691405	24.46688445932151	82.11854238160738	11.677818904245209
Motility Amplitude ($\mu$m/min.)	WT Vibrio stats (mean std sem)	29.666899539858296	23.939252103178813	6.639553919559258
Motility Amplitude ($\mu$m/min.)	DeltaACD Vibrio	19.656845527747112	10.38839842729953	37.36662565	23.447615111282758	15.602637120096121	28.74594249771408	19.72670951846241	42.59863142	40.49858923233781	21.14207003264565	20.68981588394115	29.242089447260128
Motility Amplitude ($\mu$m/min.)	DeltaACD Vibrio stats (mean std sem)	25.758830822076067	9.669567703217304	2.791363758199911
Figure 3B
TNFa+ cells	GF	13	15	1	3	1	4	6	0	5
TNFa+ cells	GF stats (mean std sem)	5.333333333333333	5.011098792790969	1.6703662642636565
TNFa+ cells	WT Vibrio	17	22	30	18	26	21	12	19	16	27	13	8	6
TNFa+ cells	WT Vibrio stats (mean std sem)	18.076923076923077	6.933325747226922	1.9229585762401036
TNFa+ cells	$\Delta$ACD Vibrio	5	0	11	16	2	3	0	0	0	33	3	22	4	4	13	1
TNFa+ cells	$\Delta$ACD Vibrio stats (mean std sem)	7.3125	9.163233258517431	2.290808314629358
Figure 3C
TNFa+ mpeg1+ cells	GF	0	4	1	0	0	1	0	0	1
TNFa+ mpeg1+ cells	GF stats (mean std sem)	0.7777777777777778	1.227262335243029	0.40908744508100964
TNFa+ mpeg1+ cells	WT Vibrio	4	12	11	7	7	7	8	0	12	16	10	6	1
TNFa+ mpeg1+ cells	WT Vibrio stats (mean std sem)	7.769230769230769	4.335077785724729	1.2023342491965694
TNFa+ mpeg1+ cells	$\Delta$ACD Vibrio	3	0	2	1	0	1	0	0	0	6	1	3	0	0	3	1
TNFa+ mpeg1+ cells	$\Delta$ACD Vibrio stats (mean std sem)	1.3125	1.6476782908080085	0.41191957270200213
Figure 3F
Vibrio	Distance to Vent (um)	-700.04	-675.1	-650.16	-625.005	-599.85	-574.91	-549.97	-525.03	-500.09	-475.15	-449.995	-424.84	-399.9	-374.96	-350.02	-325.08	-300.14	-274.985	-249.83	-224.89	-199.95	-175.01	-150.07	-125.13	-99.975	-74.82	-49.88	-24.94	-6.13E-17	24.94	128.64166666666665
Vibrio	mCherry intensity (mean)	3.5941529310344817	2.8140528160919547	2.799825028735632	2.7513415536723165	2.4018912068965514	2.2969452586206898	2.8221056321839084	2.733297068965517	3.353092672413792	3.128717442528736	3.4441039548022596	3.4368020114942532	3.5397057471264373	3.5081071839080464	3.6485172413793103	3.3376675287356323	3.346193390804598	3.3073985875706216	3.0186229022988504	2.8568067816091953	2.799135804597701	2.487014051724138	2.996990804597701	3.695507873563218	4.929733898305085	6.100948850574713	5.087722126436781	4.440442528735632	3.8143592816091956	2.139018605485632	0.2868670980919445
Vibrio	mCherry intensity (uncertainty)	1.1148023509484828	0.6876292812009682	0.7055138783726869	0.6939163678237075	0.702989173	0.8008631865155955	1.0758061011131739	0.6632667586157683	0.7768458402175178	1.026197028029769	0.9854714324038126	0.8581558379411046	0.6222992558089173	0.7435658883215189	0.9419893469152979	0.7887489002631777	0.725456269	0.7929186311260089	0.7096534617548197	0.5570749678496155	0.5228287317873386	0.4842283423194641	0.8038479768548844	1.1511596084070959	1.1163782514035456	1.0361206165666843	0.8434101034712036	0.6291175626800796	0.7346270220422735	0.6818785774160794	0.12964330211769018
$\Delta$ACD Vibrio	Distance to Vent (um)	-700.04	-675.1	-650.16	-625.005	-599.85	-574.91	-549.97	-525.03	-500.09	-475.15	-449.995	-424.84	-399.9	-374.96	-350.02	-325.08	-300.14	-274.985	-249.83	-224.89	-199.95	-175.01	-150.07	-125.13	-99.975	-74.82	-49.88	-24.94	-6.13E-17	24.94	88.9025
$\Delta$ACD Vibrio	mCherry intensity (mean)	2.4850550431034484	2.5989492887931034	3.001647176724138	2.611053855932203	2.7201881896551727	2.8502220689655173	2.7751122844827583	2.6218896336206896	2.359316788793103	2.7487084267241384	3.1517739406779657	2.9877490086206895	2.8401778448275863	2.9378545387931037	2.9140478534482757	2.2049460129310345	2.148940474137931	2.2780985042372883	1.7685107677801724	1.5578540172413793	1.4383591443965518	1.2931190948275861	1.2759541594827588	1.2114106681034484	1.1869974889830508	1.0545565933189656	1.195605344827586	1.506795980387931	0.7831015896551725	0.41328183556034487	0.17978782396017687
$\Delta$ACD Vibrio	mCherry intensity (uncertainty)	0.429326812	0.44177243782639664	0.4864299420819503	0.4179827372219544	0.43505208755325453	0.2687865211937711	0.23749827117843403	0.3864537122475069	0.38473995949809403	0.4890538610459062	0.5350296363212957	0.5624981512765371	0.5400336703735907	0.6658842793177903	0.644023508	0.5050229887751527	0.45015854503443853	0.5465498600973121	0.42746547977747584	0.38025292500143304	0.4265766364452242	0.3821545617470003	0.35638894960774964	0.24781334056701526	0.2710864454366865	0.2605156227986906	0.35024632299842207	0.6111415107174385	0.30564587347710825	0.18769312568392132	0.15264695496609426
GF	Distance to Vent (um)	-700.04	-675.1	-650.16	-625.005	-599.85	-574.91	-549.97	-525.03	-500.09	-475.15	-449.995	-424.84	-399.9	-374.96	-350.02	-325.08	-300.14	-274.985	-249.83	-224.89	-199.95	-175.01	-150.07	-125.13	-99.975	-74.82	-49.88	-24.94	-6.13E-17	24.94	89.08166666666666
GF	mCherry intensity (mean)	2.7737885057471265	2.228480459770115	2.07478908	2.598769491525424	2.625026724137931	2.9780468390804598	2.974731321839081	2.9448410919540233	3.250402586206896	3.463931609195402	3.3627980225988705	3.0616632183908044	3.010324137931035	3.0092568965517246	2.901223275862069	2.838812931034483	2.0572701149425288	1.7941533898305086	1.3781483620689654	1.1986518390804597	1.1135936494252872	1.1266866091954022	1.1395187068965518	1.010734367816092	1.123765395480226	1.2076052298850575	1.2139744827586207	0.8292187356321838	0.4804698045977011	0.17026672040229884	0.032416511
GF	mCherry intensity (uncertainty)	0.4838342811895677	0.23747154089931805	0.2119175437824194	0.22529281470433202	0.1214256411801086	0.19740524136742563	0.23980742841018426	0.3834091969166333	0.31110999719317795	0.3135653945951074	0.3911775672603323	0.30606676587581333	0.3120541486843131	0.23692474200323396	0.4176747305734967	0.3719213986114141	0.2550368738528823	0.15997159318970772	0.1336399330439553	0.14333851339363743	0.16162953777473543	0.17631323753643624	0.15499343139734148	0.1720382488762404	0.26155433531633604	0.10628357717413368	0.17779209750388578	0.20348904706288695	0.20284202229816192	0.12970961257951857	0.02959209
Figure 4B
Vent Width, $\mu$m	GF	58.725	22.919	35.956	47.099	30.001	45.529	43.989	46.074	24.041	12.59	45.057	22.151	15.719
Vent Width, $\mu$m	GF stats (mean std sem)	34.603846153846156	13.738424390939526	3.810353352739815
Vent Width, $\mu$m	WT Vibrio	81	112.503	71.02	135.063	139.205	82.998	93.051	107.944	118.527	95.278	129.795	97.307	96.953
Vent Width, $\mu$m	WT Vibrio stats (mean std sem)	104.66492307692307	20.58939429176524	5.710470526900396
Vent Width, $\mu$m	$\Delta$ACD Vibrio	37.718	37.499	21.374	49.23	48.8	50.031	46.601	42.566	23.598	33.001	44.208	79.983
Vent Width, $\mu$m	$\Delta$ACD Vibrio stats (mean std sem)	42.88408333333333	14.452063684576526	4.171951429317936
Figure 4E
Time, h.p.i.	13	13.33333333	13.66666667	14	14.33333333	14.66666667	15	15.33333333	15.66666667	16	16.33333333	16.66666667	17	17.33333333	17.66666667	18	18.33333333	18.66666667	19	19.33333333	19.66666667	20	20.33333333	20.66666667	21	21.33333333	21.66666667	22	22.33333333	22.66666667	23	23.33333333	23.66666667	24	24.33333333	24.66666667	25	25.33333333	25.66666667	26
Vent Width, um_1	36.81548587	39.8544292	48.6837196	51.83563178	53.16863122	54.95891607	56.40830235	57.30763632	58.65437695	59.31524571	61.17968898	62.76544261	63.07875177	64.24095505	67.08827584	67.29684149	68.88247871	71.45526852	72.20778661	76.10745174	80.16856079	81.36555058	84.86255034	88.16725995	90.80111229	93.64431139	95.32394736	96.38412744	96.57027036	97.89344455	99.47308127	100.5439916	104.0216781	106.8452556	107.8740865	106.7023121	109.7688	111.879081	110.3429292	114.4461555
Vent Width, um_2	90.27514885	94.19936767	100.2531541	101.8610326	105.8549993	104.3938657	105.0915153	105.6314564	106.5703587	106.7388678	109.1206341	109.9488765	109.9278507	110.8815307	111.5776958	112.9726369	113.6249556	113.6618241	113.1472736	114.2262117	112.9603519	113.5922921	113.9639125	113.1808355	112.0568814	112.0283838	111.0416092	111.1879809	111.3080509	111.0390186	112.9971094	114.4576251	119.3275745	119.6068569	120.3859659	120.2964516	120.7285265	120.6665413	121.4722793	122.1533156
Vent Width, um_3	81.50958533	85.15457308	85.65069429	87.46595269	85.0967739	85.71135946	89.25850005	90.45059028	90.05356815	90.08300007	93.34437026	93.48145429	92.47152746	92.47705881	92.09525013	93.8080902	94.72336971	95.95640956	96.93960785	95.52816645	96.27976414	98.21535469	100.3299526	101.005954	103.5486236	104.3247949	107.9137257	112.63137	111.8767969	112.8574731	113.8807436	115.838509	117.4759339	124.5617749	125.411027	127.6167709	129.1641033	132.2980954	131.2461778	134.4683327
Vent Width, um_4	60.39406014	60.84141984	63.63686687	66.22170226	66.87016322	67.97638877	68.24835471	70.36547152	69.00793845	70.74638517	73.24248722	75.80853081	76.06479795	81.13777347	83.31067855	85.7253346	87.86182978	88.2007916	89.60765402	91.10103892	93.46713442	99.04152172	99.96731115	104.0945421	105.9584162	112.9130247	118.1324522	123.0154028	126.3666183	126.6866796	125.051574	125.3673017	129.3847153	132.336678	132.6157211	127.49242	121.1303405	129.9324678	139.3125297	137.9287135
Vent Width, um_5	65.9870063	65.00157148	68.68125262	69.41806375	75.64705791	78.36480385	81.03427031	78.97347604	78.82333945	79.53623244	80.00953839	80.49802368	81.40828033	82.62978971	82.8733853	84.86904766	84.08902217	85.4828743	87.24685749	90.18183301	91.5370298	93.46776042	96.49333898	98.87882697	99.85441435	102.1268685	104.1062739	108.0791227	107.784062	110.0989695	109.6263126	113.0722135	117.3292765	122.4765478	125.3859961	130.3596966	135.2216657	138.7733679	142.5052845	150.6794777
Vent Width, um_6	77.81018571	79.29179666	79.85805105	82.5210699	84.93622415	86.04507987	86.22440521	87.64206657	89.09065969	92.21018069	92.63462453	97.94994783	99.61666256	102.4114454	104.3476203	105.7174919	105.7826933	107.769045	109.0067051	111.2523294	114.4893098	117.2682114	118.26451	119.4049126	122.9349729	125.9218574	126.7421984	128.437454	130.1199249	129.2623404	130.8489487	131.235204	129.9018407	129.5536636	130.2370368	128.2486416	128.1250787	127.5277957	125.4284236	127.7659286
Vent Width, um_mean	68.79857869871189	70.72385965402198	74.46062308443562	76.55390883692058	78.59564161818442	79.57506894821393	81.04422465085075	81.72844951329954	82.03337356246207	83.10498530754495	84.92189057702024	86.74204595220836	87.09464512	88.96309220321109	90.21548431048309	91.73157379226704	92.49405821	93.75436884686071	94.69264745517819	96.39950519501667	98.15035846689925	100.49178181828661	102.31359592258211	104.12205518812952	105.85907012562426	108.4932068	110.54336780409443	113.28924297376717	114.0042872	114.63965430176466	115.31296159385211	116.75247414270467	119.57350316739833	122.56346281478682	123.65163890380033	123.4527155	124.02308579490682	126.8462248649215	128.38460402764633	131.24032057410466
Vent Width, um_stddev	17.34685809314785	17.87028933941041	16.505595778356554	16.14413322683031	16.422820187793203	15.478139848674207	15.509372603499225	15.359490045937086	15.506644863223107	15.392532704232126	15.493199687943855	15.508066440810966	15.48021568819558	15.19953131496145	14.697195857539231	14.895893754518655	14.592699859538154	14.10718861427995	13.76820140019779	13.023425735489115	12.102410981149983	12.079644947479098	11.090655312426751	10.061353507312097	9.984532532468368	10.117523943536613	10.001887436522647	10.342814450262395	11.306141824519903	10.615616442832993	10.221396455885557	9.715328178999302	8.701441757581684	8.207547388675795	8.056275569998446	8.112787046057003	8.073323944907985	8.60400053	10.870625915835348	11.616974173147014
Figure 4F
Time (h.p.i.)	13	13.33333333	13.66666667	14	14.33333333	14.66666667	15	15.33333333	15.66666667	16	16.33333333	16.66666667	17	17.33333333	17.66666667	18	18.33333333	18.66666667	19	19.33333333	19.66666667	20	20.33333333	20.66666667	21	21.33333333	21.66666667	22	22.33333333	22.66666667	23	23.33333333	23.66666667	24	24.33333333	24.66666667	25	25.33333333	25.66666667	26
Fish 1, GutLength um	1294.680719	1284.148023	1279.56461	1277.560751	1274.700637	1271.52653	1268.531184	1267.536842	1263.19463	1260.654358	1256.19623	1253.700359	1252.191291	1248.609113	1246.126787	1242.971768	1242.92925	1241.445328	1238.214119	1234.686931	1232.818652	1232.873672	1234.075164	1229.334701	1228.600877	1223.406549	1220.679463	1219.116962	1219.02061	1213.803896	1216.579619	1210.236021	1209.539829	1209.139342	1198.58858	1199.708367	1190.680287	1193.228871	1196.48944	1199.851586
Fish 2, GutLength um	1306.477733	1298.105023	1302.514055	1300.73904	1295.101129	1290.097307	1295.513159	1295.662533	1293.224624	1288.917051	1290.531282	1282.776869	1283.767136	1282.464184	1282.683118	1280.715696	1281.009779	1281.49625	1270.828873	1270.007711	1265.548584	1260.58589	1258.905466	1258.995305	1256.030865	1256.167324	1254.165778	1252.219209	1251.511365	1251.184578	1247.76312	1245.092552	1246.678114	1243.915422	1241.501821	1235.749347	1226.540197	1215.901122	1211.624387	1207.984955
Fish 3, GutLength um	1249.298402	1241.199417	1242.705772	1240.539622	1237.512114	1233.726225	1227.052722	1222.852312	1228.547486	1225.93839	1226.783839	1226.414306	1223.633776	1221.95914	1222.390461	1220.402017	1222.827526	1223.461078	1226.129583	1227.478621	1222.354569	1224.332733	1223.328826	1222.02229	1226.223072	1229.197077	1226.94251	1226.589465	1226.821582	1229.591485	1229.951678	1229.067702	1232.106841	1226.288211	1230.488484	1236.656329	1242.738703	1240.119833	1234.3667	1221.080465
Fish 4, GutLength um	1139.744932	1143.704532	1142.213945	1146.077087	1141.76165	1141.205956	1147.587666	1146.190427	1149.045856	1148.224351	1153.857182	1152.435726	1149.731552	1146.516948	1150.342756	1157.124065	1154.182686	1155.479558	1152.361891	1149.888279	1150.675667	1145.852394	1144.455449	1141.286582	1138.514223	1137.721172	1136.982065	1136.674387	1136.363967	1133.171017	1129.295803	1122.845997	1121.744937	1119.328014	1118.737341	1113.981981	1104.92499	1100.201114	1094.553305	1087.406287
Fish 5, GutLength um	1224.364411	1219.131643	1216.666135	1204.198402	1199.344647	1195.920948	1189.51901	1189.536273	1181.047082	1178.665254	1168.574581	1164.811838	1162.823218	1160.916725	1158.837653	1155.781281	1152.999988	1147.841223	1141.903374	1143.261385	1141.966616	1132.655095	1139.452232	1133.271849	1135.551434	1134.072885	1133.469322	1128.50466	1132.474165	1129.511295	1130.030431	1128.448183	1128.634177	1128.305282	1126.483286	1130.153391	1133.237105	1131.166612	1123.542118	1132.664781
Fish 6, GutLength um	1209.089475	1202.673186	1200.492164	1193.514281	1181.081362	1178.715108	1176.396336	1174.114448	1162.874723	1160.71784	1159.261675	1156.969079	1156.250185	1152.128614	1148.711048	1146.006347	1148.207111	1146.607119	1147.437309	1145.534357	1147.324944	1142.244322	1145.266943	1143.904795	1145.837217	1143.32578	1143.207856	1142.138847	1143.670821	1149.749524	1146.394954	1150.911019	1151.807779	1152.667271	1153.456506	1151.574533	1149.836182	1150.494287	1150.389623	1153.055776
Figure 4H
Vibrio	Distance to Vent (um)	-596.0297131	-550.6589057	-502.0186154	-450.4921511	-400.7664973	-349.7628661	-301.5856531	-250.0526005	-201.6872083	-149.3467042	-99.98799849	-51.903017	0.032528597	49.84630926805869
Vibrio	Intensity (mean)	0.407493394	0.072811255	0.121928428	0.087326569	0.269783406	0.5068531325000002	0.304496086	0.095324066	0.077273051	0.073699413	0.696800716	3.292317545	2.216768355	0.402746659
Vibrio	Intensity (uncertainty)	0.25851040065467445	0.038716523	0.061841926	0.030653483	0.10278520678210583	0.4147133747804541	0.16632397740687252	0.043762386	0.055737282	0.054585804	0.29219075792313737	1.1207058455061358	1.210052893	0.2285553344372925
$\Delta$ACD Vibrio	Distance to Vent (um)	-599.1535489	-549.9894968	-497.280214	-450.9838207	-400.2261273	-353.8327042	-299.9763351	-245.8555165	-223.3045071	-141.1266568	-103.8643104	-42.15715585	-2.52804199	44.41399101982199
$\Delta$ACD Vibrio	Intensity (mean)	0.2589213942857143	0.2444836742857143	0.14327247	0.42041172428571427	0.4619125714285714	0.3120301114285714	0.4312159414285714	0.067037547	0.025618343	0.090615499	0.18917014714285715	1.3152119214285716	0.8268912928571428	1.5751874685714287
$\Delta$ACD Vibrio	Intensity (uncertainty)	0.072911073	0.20523276035683763	0.060978614	0.21564103849218139	0.23918910206185318	0.1715765294583011	0.31642436189548806	0.05634418	0.025618342857142856	0.055313719	0.1755237636142171	0.9223014157275182	0.33198193902495005	0.8376997642850437
Figure 4I
AO fraction,	WT Vibrio	0.10185185185185185	0.24489795918367346	0.15384615384615385	0.23170731707317074	0.23076923076923078	0.18446601941747573	0.10526315789473684	0.18947368421052632
AO fraction,	WT Vibrio stats (mean std sem)	0.18028442178085244	0.052379275	0.01851887
AO fraction,	$\Delta$ACD Vibrio	0.16129032258064516	0.11	0.1388888888888889	0.15476190476190477	0.2361111111111111	0.1625	0.20588235294117646
AO fraction,	$\Delta$ACD Vibrio stats (mean std sem)	0.1670620828976752	0.038785144	0.014659406695432371
Figure 6A
Vibrio	Distance to Vent (um)	-595.4612138	-548.7780644	-509.30636	-448.7181328	-396.7476082	-348.6938287	-294.1527245	-249.3037824	-202.0797409	-142.7989378	-100.2767851	-51.64421129	-7.487788962	47.33459954
Vibrio	Number of macrophages (mean)	0.8333333333333334	1.5	0.8333333333333334	1.6666666666666667	1.1666666666666667	1.1666666666666667	1.1666666666666667	1.5	1	1.6666666666666667	2.1666666666666665	5	1.8333333333333333	0.8333333333333334
Vibrio	Number of macrophages (uncertainty)	0.47726070210921184	0.34156502553198664	0.4013864859597432	0.6146362971528592	0.6540472290116195	0.47726070210921184	0.47726070210921184	0.7187952884282609	0.632455532	0.6666666666666667	0.792324288	1.9663841605003505	0.9098229375970789	0.3073181485764296
$\Delta$ACD Vibrio	Distance to Vent (um)	-594.5662756	-546.7500325	-498.6040146	-447.6446504	-395.8978382	-349.511656	-300.8331193	-238.5845515	-206.127407	-147.1777266	-100.8980248	-50.14761479	5.283646185780867	57.115381573856325
$\Delta$ACD Vibrio	Number of macrophages (mean)	1	1	1.5	0.6666666666666666	0.5	2.5	1.8333333333333333	1.1666666666666667	1	1.3333333333333333	1	2	1.5	1.5
$\Delta$ACD Vibrio	Number of macrophages (uncertainty)	0.25819888974716115	0.25819888974716115	0.34156502553198664	0.210818511	0.34156502553198664	0.9916316520429012	0.47726070210921184	0.3073181485764296	0.5163977794943223	0.7149203529842407	0.5163977794943223	0.4472135954999579	0.7187952884282609	0.5627314338711378
GF	Distance to Vent (um)	-593.431389	-542.6691036	-503.5987743	-458.0648819	-401.0274138	-348.7709554	-301.9584465	-251.8187071	-197.775797	-153.8560245	-92.3760617	-50.54601796	5.583630628450692	35.38355991912522
GF	Number of macrophages (mean)	0.42857142857142855	0.8571428571428571	0.8571428571428571	1.1428571428571428	1.1428571428571428	2.7142857142857144	1.4285714285714286	1	1	1	0.42857142857142855	2	1.2857142857142858	0.5714285714285714
GF	Number of macrophages (uncertainty)	0.20203050891044214	0.2608202654786505	0.34006802040680234	0.2608202654786505	0.2608202654786505	1.3041013273932525	0.42857142857142855	0.3086066999241838	0.3086066999241838	0.3779644730092272	0.2020305089104421	0.7867957924694431	0.18442777839082938	0.29738085706659034
Figure 6C
Time (hpi)	13	13.33333333	13.66666667	14	14.33333333	14.66666667	15	15.33333333	15.66666667	16	16.33333333	16.66666667	17	17.33333333	17.66666667	18	18.33333333	18.66666667	19	19.33333333	19.66666667	20	20.33333333	20.66666667	21	21.33333333	21.66666667	22	22.33333333	22.66666667	23	23.33333333	23.66666667	24	24.33333333	24.66666667	25	25.33333333	25.666666666666703
Number of cells (mean)	82.16666666666667	86	88.83333333333333	86.5	85.66666666666667	82.66666666666667	83.33333333333333	84	81.5	85.5	83.83333333333333	85.83333333333333	83.66666666666667	84.66666666666667	86	84	87.16666666666667	83.5	84.66666666666667	84.66666666666667	82	86.16666666666667	84.66666666666667	85.16666666666667	83.83333333333333	83	79.83333333333333	83.5	81.83333333333333	80.33333333333333	81.16666666666667	78.33333333333333	78.83333333333333	78.83333333333333	80.16666666666667	79.5	80.16666666666667	78.33333333333333	78
Number of cells (s.e.m.))	4.367917547722679	3.9086797998528584	3.7816565055443534	3.1512784001981733	2.1942686286812783	1.539600717839002	1.261979632400061	3.0092450142112983	1.559023911155809	2.6220221204253793	1.6230401286657272	2.671003418054582	1.789889299287446	2.4907235301622106	1.6329931618554523	2.041241452319315	1.623040128665727	2.9697549468675772	3.731745694165926	1.9673256899584195	3.073181485764296	2.4542102901235157	3.509247043856391	3.6849292671235503	2.793013771166538	2.666666666666667	1.9495963494851767	1.3488678380198873	1.7860052672976119	2.317405957179357	1.188291646455969	1.8206632897971045	2.660583338988596	1.4027090192169553	3.192148933683204	3.006936425444786	3.5230721021626903	3.1593482684695404	3.734226084
Figure 6D
AP distance to vent (um)	-700.3365455	-600.1526718	-505.4969334	-397.0500616	-298.3769812	-203.7032712	-100.7081317	-0.587332947	96.32231863063362
Number of macrophages at time 13.0	5.166666666666667	3.1666666666666665	3.5	4.666666666666667	3.1666666666666665	3.1666666666666665	3	4.833333333333333	3.6666666666666665
Number of macrophages at time 13.3333333333333	5.666666666666667	3.8333333333333335	3.5	4.5	4	3.8333333333333335	2.6666666666666665	4.666666666666667	3.5
Number of macrophages at time 13.6666666666667	7.166666666666667	4.166666666666667	3.8333333333333335	5	3.5	4	2.5	5	3.8333333333333335
Number of macrophages at time 14.0	6.5	5	4	4.5	3.3333333333333335	4.166666666666667	2.6666666666666665	5.166666666666667	1.6666666666666667
Number of macrophages at time 14.3333333333333	7.166666666666667	4.166666666666667	3.5	4	4.166666666666667	4.333333333333333	3	4.833333333333333	3
Number of macrophages at time 14.6666666666667	6.666666666666667	5.5	3.3333333333333335	3.6666666666666665	3.8333333333333335	4	3.5	4.5	2.3333333333333335
Number of macrophages at time 15.0	7.333333333333333	4	3	4.333333333333333	4.666666666666667	3.6666666666666665	2.3333333333333335	5.666666666666667	2.1666666666666665
Number of macrophages at time 15.3333333333333	6.333333333333333	4.5	2.6666666666666665	3.8333333333333335	4.833333333333333	4	3.3333333333333335	4.666666666666667	3.5
Number of macrophages at time 15.6666666666667	6.166666666666667	5.333333333333333	2.5	3.6666666666666665	4.5	4.833333333333333	3	4.5	2.5
Figure 6E
Time (hpi)	13	13.33333333	13.66666667	14	14.33333333	14.66666667	15	15.33333333	15.66666667	16	16.33333333	16.66666667	17	17.33333333	17.66666667	18	18.33333333	18.66666667	19	19.33333333	19.66666667	20	20.33333333	20.66666667	21	21.33333333	21.66666667	22	22.33333333	22.66666667	23	23.33333333	23.66666667	24	24.33333333	24.66666667	25	25.33333333	25.666666666666703
Vent-Midgut Distribution (mean)	0.001126067	-0.115852981	-0.064814815	-0.010725658	-0.023576097	0.030345471521942103	-0.014649369	0.011650922177237982	0.054231308	0.040674603174603176	0.092387218	-0.072028724	-0.003540904	0.16905083220872694	0.25330837463190403	0.13660130718954247	0.2228174603174603	0.2577020202020202	0.22153750389044505	0.4017195767195767	0.3603174603174603	0.37802611332023095	0.369074201	0.3603174603174603	0.501147343	0.40661375661375665	0.4203694855868769	0.4560619119442649	0.3675622686492252	0.5237908496732026	0.46842436974789914	0.3405483405483405	0.39522781999562184	0.44498012880365817	0.40924426450742235	0.34032302979671397	0.3219032429558745	0.3491096866096866	0.41403508771929826
Vent-Midgut Distribution (s.e.m.))	0.15798196200148312	0.14795377744533425	0.14117207700863466	0.12456936435116726	0.12924402019272146	0.11656464226702316	0.13027790116881197	0.14342928360644447	0.13169774111987845	0.12948761758714858	0.11056140140312583	0.050174792	0.085748094	0.095813754	0.055622375	0.08281418	0.11436505756400588	0.08359166	0.078826237	0.096052226	0.069883345	0.056100683633432284	0.06545728	0.051589337	0.076554541	0.063003429	0.070381369	0.062486690016707605	0.052653077337318194	0.070466287	0.076382164	0.082394414	0.10310159089849351	0.11411996076204456	0.071208945	0.11376336180657394	0.10870118927035446	0.07678876	0.069307498
[truncated: 19 more columns]
